# Supplementary material for: Phylogenomic analysis of phenylalanine ammonia-lyase (PAL) multigene family and their differential expression analysis in wheat (Triticum aestivum L.) suggested their roles during different stress responses
Source: Front Plant Sci. 2022 Sep 30;13:982457. doi: 10.3389/fpls.2022.982457 (PMC9561908; doi:10.3389/fpls.2022.982457)
Supplement: Supplementary file 1 [file Table_1.xlsx]

## Sheet: S1
Primers used in this study and information of SRA data.
1.qRT-PCR primers for TaPALs
PrimersID	5'-3'	Length
TaPAL10F	GGCTCTGTATCTTCTTAGCTGA	22
TaPAL10R	GAATGTTCCATCCCACAAAACA	22
TaPAL14F	TCGAGCTGATACAGTAAACACC	22
TaPAL14R	CCATTGGTTCGATCGACAATTT	22
TaPAL32F	CAGAAGCATTTAAGATTGCGGG	22
TaPAL32R	GTGCCATTAACCATAGCAAGAC	22
TaPAL42F	CAGACACTTACACCTACCAAGT	22
TaPAL42R	CTACGGTACTCCTCGACCATC	21
TaPAL49F	CAAAGATTCCAGCGTTCAGATG	22
TaPAL49R	CCGCTACGTACTTCTGTTATCT	22
2.Full length primer design of TaPALs
PrimersID	5'-3'	Length
TaPAL32QF	ATGGCCGCCAACGGCAGCGA	20
TaPAL32QR	TTAGCAGATAGGCAAAGGCTCG	22
TaPAL42QF	ATGGAGTGCGAGAACGGGCA	20
TaPAL42QR	TCAGCAGAGGGGCAAGGGCTC	21
3.Gene silencing primer design of TaPALs
PrimersID	5'-3'	Length
BSMV:TaPAL32F	TTGTGCTTGGCGCAGCCTGCGCGG	24
BSMV:TaPAL32R	TCCATGGTCACCACGGGCCTACG	23
BSMV:TaPAL42F	CCAAAGGCAGCGATGGTATTTGC	23
BSMV:TaPAL42R	CCTCCACCATCCGCTTGACGGC	22
SRA data
SRA numbers	Treatments	cultivars	tissues
PRJNA243835	powdery mildew	N9134	leaf
PRJNA243835	stripe rust	N9134	leaf
PRJEB12497	Fusarium graminearum	NIL51	spikelets
PRJEB12358	Fusarium graminearum	NIL38	spikelets

## Sheet: S2
Protein characterization for TaPALs
Name	2.1_ID	Len, Lengths (aa)	MW, molecular weight (Kd	pI, Isoelectric point	Ins, Instability index	Ali, Aliphatic index	GRAVY, Grand average of hydropathicit	Sub, Subcellular localization
TaPAL1	TraesCS1A03G0089500.1	707	76.5663	5.8	30.02	89.75	-0.126	Cytoplasm
TaPAL2	TraesCS1A03G0089700.1	714	77.228	5.96	31.02	90.36	-0.131	Cytoplasm
TaPAL3	TraesCS1A03G0230000.1	498	52.7842	6.33	28.73	90.18	-0.038	Cytoplasm
TaPAL4	TraesCS1B03G0108100.1	714	77.341	5.7	30.56	88.47	-0.159	Cytoplasm
TaPAL5	TraesCS1B03G0108300.1	714	77.2501	5.94	32.36	88.6	-0.154	Cytoplasm
TaPAL6	TraesCS1B03G0108400.1	713	77.091	5.78	30.71	91.33	-0.123	Cytoplasm
TaPAL7	TraesCS1B03G0108600.2	707	76.6253	5.87	32.69	89.48	-0.136	Cytoplasm
TaPAL8	TraesCS1B03G0108700.1	714	77.3141	5.79	31.64	90.77	-0.138	Cytoplasm
TaPAL9	TraesCS1B03G0334900.1	708	76.0479	6.03	29.39	91.02	-0.081	Cytoplasm
TaPAL10	TraesCS1D03G0078800.1	527	57.3748	5.8	31.12	92.79	-0.079	Cytoplasm
TaPAL11	TraesCS1D03G0078900.1	707	76.6813	5.72	31.77	88.78	-0.14	Cytoplasm
TaPAL12	TraesCS1D03G0079200.1	714	77.181	5.97	31.98	90.1	-0.139	Cytoplasm
TaPAL13	TraesCS1D03G0244700.1	708	76.233	5.89	31.27	91.02	-0.092	Cytoplasm
TaPAL14	TraesCS2A03G0409200.1	668	71.9355	7.19	35.45	90.88	-0.056	Cytoplasm
TaPAL15	TraesCS2A03G0409800.1	707	76.204	6	27.63	91.12	-0.088	Cytoplasm
TaPAL16	TraesCS2A03G0453200.1	265	29.7981	6.67	29.29	87.25	-0.362	Cytoplasm
TaPAL17	TraesCS2A03G0454500.1	707	76.171	5.96	28.93	90.16	-0.096	Cytoplasm
TaPAL18	TraesCS2A03G0922600.1	713	77.0159	5.9	29.34	89.4	-0.123	Cytoplasm
TaPAL19	TraesCS2A03G0922700.1	713	77.2612	5.84	30.41	89	-0.14	Cytoplasm
TaPAL20	TraesCS2A03G0922800.1	713	77.1639	5.72	31.12	88.32	-0.147	Cytoplasm
TaPAL21	TraesCS2A03G0922900.1	713	77.133	5.78	29.55	88.58	-0.133	Cytoplasm
TaPAL22	TraesCS2B03G0007800.1	681	74.4382	5.75	33.46	89.12	-0.131	Cytoplasm
TaPAL23	TraesCS2B03G0540200.1	707	76.2078	5.64	29.54	90.57	-0.109	Cytoplasm
TaPAL24	TraesCS2B03G0540500.1	706	76.22	5.96	28.11	90.54	-0.11	Cytoplasm
TaPAL25	TraesCS2B03G1014000.2	713	77.171	5.84	30.29	89.54	-0.141	Cytoplasm
TaPAL26	TraesCS2B03G1014400.1	520	56.0492	7.29	30.17	92.54	-0.073	Cytoplasm
TaPAL27	TraesCS2B03G1015000.1	713	77.2162	5.75	29.05	89.27	-0.125	Cytoplasm
TaPAL28	TraesCS2B03G1015200.1	368	40.6091	5.43	35.78	83.83	-0.307	Cytoplasm
TaPAL29	TraesCS2B03G1015300.1	713	77.2333	6.1	29.7	89.13	-0.133	Cytoplasm
TaPAL30	TraesCS2D03G0427700.1	668	72.1865	5.88	29.25	91.75	-0.068	Cytoplasm
TaPAL31	TraesCS2D03G0428000.1	707	76.133	5.98	27.85	91.26	-0.085	Cytoplasm
TaPAL32	TraesCS2D03G0459600.1	707	76.1779	5.72	28.87	90.57	-0.09	Cytoplasm
TaPAL33	TraesCS2D03G0862600.1	713	77.098	5.9	29.1	89.13	-0.14	Cytoplasm
TaPAL34	TraesCS2D03G0863100.1	713	77.182	5.74	30.81	88.58	-0.146	Cytoplasm
TaPAL35	TraesCS2D03G0863200.1	713	77.1881	5.74	28.43	88.16	-0.134	Cytoplasm
TaPAL36	TraesCS2D03G0863300.1	709	76.8668	5.8	28.82	89.48	-0.126	Cytoplasm
TaPAL37	TraesCS3A03G0058400.1	689	74.4208	6.2	31.58	101.09	0.036	Cytoplasm
TaPAL38	TraesCS3B03G0031700.1	689	74.474	6.54	33.43	101.79	0.032	Cytoplasm
TaPAL39	TraesCS3B03G0063100.1	544	59.2286	6.26	37.09	102.92	0.042	Cytoplasm
TaPAL40	TraesCS3D03G0030000.1	689	74.521	6.16	33.62	101.8	0.036	Cytoplasm
TaPAL41	TraesCS3D03G0030200.1	689	74.4749	6.05	30.41	98.85	0.084	Cytoplasm
TaPAL42	TraesCS4A03G0998200.1	713	77.0879	5.84	31.32	89	-0.14	Cytoplasm
TaPAL43	TraesCS5A03G1301100.1	419	42.1397	7.17	34.36	91.26	0.142	Cytoplasm
TaPAL44	TraesCS5B03G1146700.1	707	76.4882	6.06	30.98	89.08	-0.146	Cytoplasm
TaPAL45	TraesCS5B03G1146900.1	552	58.9442	6.13	30.2	89.49	-0.079	Cytoplasm
TaPAL46	TraesCS6A03G0613600.1	712	76.5808	5.97	35.35	93.62	-0.042	Cytoplasm
TaPAL47	TraesCS6A03G0613700.1	714	77.1954	5.83	32.99	91.58	-0.083	Cytoplasm
TaPAL48	TraesCS6A03G0614100.1	704	75.6073	5.89	34.52	94.26	-0.059	Cytoplasm
TaPAL49	TraesCS6B03G0758700.3	621	67.8309	6.95	35.37	92.09	-0.134	Cytoplasm
TaPAL50	TraesCS6B03G0759200.1	714	77.1083	5.89	32.56	91.46	-0.083	Cytoplasm
TaPAL51	TraesCS6B03G0759300.1	712	76.5619	5.89	34.48	94.86	-0.017	Cytoplasm
TaPAL52	TraesCS6D03G0526000.2	704	75.6194	5.89	34.77	93.98	-0.063	Cytoplasm
TaPAL53	TraesCS6D03G0526600.2	714	77.1674	5.83	32.99	91.32	-0.086	Cytoplasm
TaPAL54	TraesCS6D03G0526700.1	712	76.7579	5.72	35.18	93.23	-0.032	Cytoplasm

## Sheet: S3
Rename PAL genes found in Triticum aestivum, Arabidopsis thaliana, Oryza sativa, and Zea mays.
ID	Protein ID
TaPAL1	TraesCS1A03G0089500.1
TaPAL2	TraesCS1A03G0089700.1
TaPAL3	TraesCS1A03G0230000.1
TaPAL4	TraesCS1B03G0108100.1
TaPAL5	TraesCS1B03G0108300.1
TaPAL6	TraesCS1B03G0108400.1
TaPAL7	TraesCS1B03G0108600.2
TaPAL8	TraesCS1B03G0108700.1
TaPAL9	TraesCS1B03G0334900.1
TaPAL10	TraesCS1D03G0078800.1
TaPAL11	TraesCS1D03G0078900.1
TaPAL12	TraesCS1D03G0079200.1
TaPAL13	TraesCS1D03G0244700.1
TaPAL14	TraesCS2A03G0409200.1
TaPAL15	TraesCS2A03G0409800.1
TaPAL16	TraesCS2A03G0453200.1
TaPAL17	TraesCS2A03G0454500.1
TaPAL18	TraesCS2A03G0922600.1
TaPAL19	TraesCS2A03G0922700.1
TaPAL20	TraesCS2A03G0922800.1
TaPAL21	TraesCS2A03G0922900.1
TaPAL22	TraesCS2B03G0007800.1
TaPAL23	TraesCS2B03G0540200.1
TaPAL24	TraesCS2B03G0540500.1
TaPAL25	TraesCS2B03G1014000.2
TaPAL26	TraesCS2B03G1014400.1
TaPAL27	TraesCS2B03G1015000.1
TaPAL28	TraesCS2B03G1015200.1
TaPAL29	TraesCS2B03G1015300.1
TaPAL30	TraesCS2D03G0427700.1
TaPAL31	TraesCS2D03G0428000.1
TaPAL32	TraesCS2D03G0459600.1
TaPAL33	TraesCS2D03G0862600.1
TaPAL34	TraesCS2D03G0863100.1
TaPAL35	TraesCS2D03G0863200.1
TaPAL36	TraesCS2D03G0863300.1
TaPAL37	TraesCS3A03G0058400.1
TaPAL38	TraesCS3B03G0031700.1
TaPAL39	TraesCS3B03G0063100.1
TaPAL40	TraesCS3D03G0030000.1
TaPAL41	TraesCS3D03G0030200.1
TaPAL42	TraesCS4A03G0998200.1
TaPAL43	TraesCS5A03G1301100.1
TaPAL44	TraesCS5B03G1146700.1
TaPAL45	TraesCS5B03G1146900.1
TaPAL46	TraesCS6A03G0613600.1
TaPAL47	TraesCS6A03G0613700.1
TaPAL48	TraesCS6A03G0614100.1
TaPAL49	TraesCS6B03G0758700.3
TaPAL50	TraesCS6B03G0759200.1
TaPAL51	TraesCS6B03G0759300.1
TaPAL52	TraesCS6D03G0526000.2
TaPAL53	TraesCS6D03G0526600.2
TaPAL54	TraesCS6D03G0526700.1
AtPAL1	AT2G37040.1
AtPAL2	AT3G53260.1
AtPAL3	AT5G04230.1
AtPAL4	AT3G10340.1
OsPAL1	LOC_Os11g48110.1
OsPAL2	LOC_Os12g33610.1
OsPAL3	LOC_Os02g41630.2
OsPAL4	LOC_Os02g41650.3
OsPAL5	LOC_Os02g41670.1
OsPAL6	LOC_Os02g41680.1
OsPAL7	LOC_Os04g43760.1
OsPAL8	LOC_Os04g43800.1
OsPAL9	LOC_Os05g35290.1
ZmPAL1	Zm00001eb077220_P001
ZmPAL2	Zm00001eb363990_P001
ZmPAL3	Zm00001eb363980_P001
ZmPAL4	Zm00001eb077230_P001
ZmPAL5	Zm00001eb000140_P001
ZmPAL6	Zm00001eb228950_P001
ZmPAL7	Zm00001eb247650_P001
ZmPAL8	Zm00001eb135760_P001
ZmPAL9	Zm00001eb336630_P001
ZmPAL10	Zm00001eb185260_P001
ZmPAL11	Zm00001eb050970_P001
ZmPAL12	Zm00001eb247660_P001
ZmPAL13	Zm00001eb247630_P001
ZmPAL14	Zm00001eb205530_P001
ZmPAL15	Zm00001eb185240_P001
ZmPAL16	Zm00001eb364000_P001
ZmPAL17	Zm00001eb144920_P001
ZmPAL18	Zm00001eb185250_P001

## Sheet: S4
All 20 MEME motif sequences in wheat TaPAL proteins.
Motif	Width(aa)	Logo	Best possible match
motif 1	50	Lyase aromatic	GSSYMMLAKKLGELDPLMKPKQDRYALRTSPQWLGPQIEVIRAATKSIER
motif 2	50	Lyase aromatic	HVLPAATTRAAMLVRVNTLLQGYSGIRFEILETIATLLNANVTPCLPLRG
motif 3	50	Unkown	KDLLLTIDREAVFAYADDPCSANYPLMQKMRAVLVEHALANGEAERDVET
motif 4	50	Lyase aromatic	RGRVKESSDWVMNSMMNGTDSYGVTTGFGATSHRRTKEGGALQRELIRFL
motif 5	50	Lyase aromatic	IAGIQHGFFELQPKEGLAMVNGTAVGSGLASMVLFEANILSLLAEVLSAV
motif 6	50	Lyase aromatic	IDVSRGKAIHGGNFQGTPIGVSMDNTRLAIAAIGKLMFAQFSELVNDFYN
motif 7	41	Unkown	MSSTFLVALCQAIDLRHLEENVKNAVKSCVKTVARKTLSTN
motif 8	50	Unkown	LAMFEQELRAVLPKEVEAARSAVENGTAAQQNRIADCRSYPLYRFVRKEL
motif 9	43	Unkown	RADPLNWGKAAEELSGSHLDAVKRMVEEYRRPVVTMEGASLTI
motif 10	50	Lyase aromatic	PSNLSGGRNPSLDYGFKGAEIAMASYCSELQFLGNPVTNHVQSAEQHNQD
motif 11	41	Lyase aromatic	TITASGDLVPLSYIAGLVTGRPNSMATAPDGTKVNAAEAFK
motif 12	29	Lyase aromatic	FCEVMNGKPEYTDHLTHKLKHHPGQIEAA
motif 13	29	Unkown	GTEYLTGEKTRSPGEEVDKVFVAMNQGKH
motif 14	15	Unkown	VAAGSDTRVELDESA
motif 15	11	Unkown	NGHLHNARFCE
motif 16	15	Unkown	HVAANGDGLCVAQPA
motif 17	15	Unkown	ISSRKTAEAIDILKL
motif 18	11	Unkown	NAGAFGTGSDG
motif 19	8	Unkown	NSVNDNPL
motif 20	6	Unkown	MEHILE

## Sheet: S5
Chromosomal location of TaPAL genes in wheat
ID	Gene_ID	Chrom
TaPAL1	TraesCS1A03G0089500	1A
TaPAL2	TraesCS1A03G0089700	1A
TaPAL3	TraesCS1A03G0230000	1A
TaPAL4	TraesCS1B03G0108100	1B
TaPAL5	TraesCS1B03G0108300	1B
TaPAL6	TraesCS1B03G0108400	1B
TaPAL7	TraesCS1B03G0108600	1B
TaPAL8	TraesCS1B03G0108700	1B
TaPAL9	TraesCS1B03G0334900	1B
TaPAL10	TraesCS1D03G0078800	1D
TaPAL11	TraesCS1D03G0078900	1D
TaPAL12	TraesCS1D03G0079200	1D
TaPAL13	TraesCS1D03G0244700	1D
TaPAL14	TraesCS2A03G0409200	2A
TaPAL15	TraesCS2A03G0409800	2A
TaPAL16	TraesCS2A03G0453200	2A
TaPAL17	TraesCS2A03G0454500	2A
TaPAL18	TraesCS2A03G0922600	2A
TaPAL19	TraesCS2A03G0922700	2A
TaPAL20	TraesCS2A03G0922800	2A
TaPAL21	TraesCS2A03G0922900	2A
TaPAL22	TraesCS2B03G0007800	2B
TaPAL23	TraesCS2B03G0540200	2B
TaPAL24	TraesCS2B03G0540500	2B
TaPAL25	TraesCS2B03G1014000	2B
TaPAL26	TraesCS2B03G1014400	2B
TaPAL27	TraesCS2B03G1015000	2B
TaPAL28	TraesCS2B03G1015200	2B
TaPAL29	TraesCS2B03G1015300	2B
TaPAL30	TraesCS2D03G0427700	2D
TaPAL31	TraesCS2D03G0428000	2D
TaPAL32	TraesCS2D03G0459600	2D
TaPAL33	TraesCS2D03G0862600	2D
TaPAL34	TraesCS2D03G0863100	2D
TaPAL35	TraesCS2D03G0863200	2D
TaPAL36	TraesCS2D03G0863300	2D
TaPAL37	TraesCS3A03G0058400	3A
TaPAL38	TraesCS3B03G0031700	3B
TaPAL39	TraesCS3B03G0063100	3B
TaPAL40	TraesCS3D03G0030000	3D
TaPAL41	TraesCS3D03G0030200	3D
TaPAL42	TraesCS4A03G0998200	4A
TaPAL43	TraesCS5A03G1301100	5A
TaPAL44	TraesCS5B03G1146700	5B
TaPAL45	TraesCS5B03G1146900	5B
TaPAL46	TraesCS6A03G0613600	6A
TaPAL47	TraesCS6A03G0613700	6A
TaPAL48	TraesCS6A03G0614100	6A
TaPAL49	TraesCS6B03G0758700	6B
TaPAL50	TraesCS6B03G0759200	6B
TaPAL51	TraesCS6B03G0759300	6B
TaPAL52	TraesCS6D03G0526000	6D
TaPAL53	TraesCS6D03G0526600	6D
TaPAL54	TraesCS6D03G0526700	6D

## Sheet: S6
The homologous pairs of TaPALs
Seq1	Seq2
TaPAL1	TaPAL42
TaPAL1	TaPAL44
TaPAL1	TaPAL4
TaPAL1	TaPAL5
TaPAL1	TaPAL6
TaPAL1	TaPAL7
TaPAL1	TaPAL11
TaPAL12	TaPAL4
TaPAL12	TaPAL8
TaPAL12	TaPAL11
TaPAL18	TaPAL19
TaPAL18	TaPAL20
TaPAL18	TaPAL21
TaPAL18	TaPAL25
TaPAL18	TaPAL27
TaPAL18	TaPAL29
TaPAL18	TaPAL33
TaPAL18	TaPAL34
TaPAL18	TaPAL35
TaPAL18	TaPAL36
TaPAL19	TaPAL20
TaPAL19	TaPAL21
TaPAL19	TaPAL25
TaPAL19	TaPAL27
TaPAL19	TaPAL29
TaPAL19	TaPAL33
TaPAL19	TaPAL34
TaPAL19	TaPAL35
TaPAL19	TaPAL36
TaPAL20	TaPAL21
TaPAL20	TaPAL25
TaPAL20	TaPAL27
TaPAL20	TaPAL29
TaPAL20	TaPAL33
TaPAL20	TaPAL34
TaPAL20	TaPAL35
TaPAL20	TaPAL36
TaPAL21	TaPAL25
TaPAL21	TaPAL27
TaPAL21	TaPAL29
TaPAL21	TaPAL33
TaPAL21	TaPAL34
TaPAL21	TaPAL35
TaPAL21	TaPAL36
TaPAL25	TaPAL25
TaPAL25	TaPAL27
TaPAL25	TaPAL29
TaPAL25	TaPAL33
TaPAL25	TaPAL34
TaPAL25	TaPAL35
TaPAL25	TaPAL36
TaPAL27	TaPAL29
TaPAL27	TaPAL33
TaPAL27	TaPAL34
TaPAL27	TaPAL35
TaPAL27	TaPAL36
TaPAL2	TaPAL44
TaPAL2	TaPAL11
TaPAL29	TaPAL33
TaPAL29	TaPAL34
TaPAL29	TaPAL35
TaPAL29	TaPAL36
TaPAL33	TaPAL34
TaPAL33	TaPAL35
TaPAL33	TaPAL36
TaPAL34	TaPAL35
TaPAL34	TaPAL36
TaPAL35	TaPAL36
TaPAL42	TaPAL44
TaPAL42	TaPAL4
TaPAL42	TaPAL5
TaPAL42	TaPAL6
TaPAL42	TaPAL7
TaPAL42	TaPAL11
TaPAL44	TaPAL4
TaPAL44	TaPAL5
TaPAL44	TaPAL6
TaPAL44	TaPAL7
TaPAL44	TaPAL11
TaPAL4	TaPAL5
TaPAL4	TaPAL6
TaPAL4	TaPAL11
TaPAL4	TaPAL7
TaPAL5	TaPAL6
TaPAL5	TaPAL7
TaPAL5	TaPAL11
TaPAL6	TaPAL7
TaPAL6	TaPAL11
TaPAL7	TaPAL11
TaPAL30	TaPAL31
TaPAL30	TaPAL32
TaPAL30	TaPAL9
TaPAL30	TaPAL13
TaPAL30	TaPAL14
TaPAL30	TaPAL15
TaPAL30	TaPAL17
TaPAL30	TaPAL23
TaPAL30	TaPAL24
TaPAL31	TaPAL32
TaPAL31	TaPAL9
TaPAL31	TaPAL15
TaPAL31	TaPAL17
TaPAL31	TaPAL23
TaPAL31	TaPAL24
TaPAL32	TaPAL9
TaPAL32	TaPAL13
TaPAL32	TaPAL14
TaPAL32	TaPAL15
TaPAL32	TaPAL17
TaPAL32	TaPAL23
TaPAL32	TaPAL24
TaPAL46	TaPAL51
TaPAL46	TaPAL54
TaPAL51	TaPAL54
TaPAL9	TaPAL13
TaPAL9	TaPAL14
TaPAL9	TaPAL15
TaPAL9	TaPAL17
TaPAL9	TaPAL23
TaPAL9	TaPAL24
TaPAL13	TaPAL14
TaPAL13	TaPAL15
TaPAL13	TaPAL17
TaPAL13	TaPAL23
TaPAL13	TaPAL24
TaPAL14	TaPAL15
TaPAL14	TaPAL17
TaPAL14	TaPAL23
TaPAL14	TaPAL24
TaPAL15	TaPAL17
TaPAL15	TaPAL23
TaPAL15	TaPAL24
TaPAL17	TaPAL23
TaPAL17	TaPAL24
TaPAL23	TaPAL24
TaPAL37	TaPAL38
TaPAL37	TaPAL40
TaPAL52	TaPAL48
TaPAL52	TaPAL49
TaPAL53	TaPAL47
TaPAL53	TaPAL50
TaPAL38	TaPAL40
TaPAL47	TaPAL50
TaPAL48	TaPAL49

## Sheet: S7
Gene duplication events, and Ka/Ks analysis of TaPALs
Seq 1	Seq 2	Ks	Ka	Ka/Ks
TaPAL1	TaPAL11	0.3181	0.0122	0.0383527
TaPAL1	TaPAL6	0.2937	0.0136	0.0463058
TaPAL1	TaPAL7	0.2879	0.0115	0.0399444
TaPAL1	TaPAL4	0.2854	0.0107	0.0374912
TaPAL1	TaPAL42	0.2772	0.0115	0.0414863
TaPAL1	TaPAL5	0.2523	0.0093	0.0368609
TaPAL1	TaPAL44	0.2369	0.0136	0.0574082
TaPAL2	TaPAL11	0.4135	0.0213	0.0515115
TaPAL2	TaPAL11	0.4091	0.0213	0.0520655
TaPAL4	TaPAL7	0.3335	0.0114	0.0341829
TaPAL4	TaPAL11	0.2926	0.0114	0.038961
TaPAL4	TaPAL6	0.2723	0.01	0.0367242
TaPAL4	TaPAL5	0.1946	0.0061	0.0313464
TaPAL5	TaPAL7	0.3751	0.0115	0.0306585
TaPAL5	TaPAL11	0.3286	0.0115	0.034997
TaPAL5	TaPAL6	0.2009	0.0086	0.0428074
TaPAL6	TaPAL7	0.2927	0.0147	0.0502221
TaPAL6	TaPAL11	0.27	0.0147	0.0544444
TaPAL7	TaPAL11	0.1646	0.0036	0.0218712
TaPAL9	TaPAL15	0.3182	0.012	0.0377121
TaPAL9	TaPAL24	0.3054	0.0099	0.0324165
TaPAL9	TaPAL23	0.3017	0.0071	0.0235333
TaPAL9	TaPAL14	0.2962	0.0099	0.0334234
TaPAL9	TaPAL17	0.2833	0.0113	0.039887
TaPAL9	TaPAL13	0.1184	0.0035	0.0295608
TaPAL12	TaPAL4	0.4489	0.0206	0.04589
TaPAL12	TaPAL11	0.4435	0.0207	0.0466742
TaPAL12	TaPAL8	0.1919	0.0088	0.0458572
TaPAL12	TaPAL2	0.1839	0.0075	0.040783
TaPAL13	TaPAL15	0.3156	0.0135	0.0427757
TaPAL13	TaPAL14	0.3	0.0113	0.0376667
TaPAL13	TaPAL24	0.2996	0.0106	0.0353805
TaPAL13	TaPAL23	0.2818	0.0088	0.0312278
TaPAL13	TaPAL17	0.2684	0.0127	0.0473174
TaPAL14	TaPAL17	0.2806	0.0113	0.0402708
TaPAL14	TaPAL15	0.2741	0.012	0.0437796
TaPAL14	TaPAL24	0.2499	0.0078	0.0312125
TaPAL14	TaPAL23	0.181	0.0056	0.0309392
TaPAL15	TaPAL23	0.3016	0.0092	0.030504
TaPAL15	TaPAL17	0.248	0.0124	0.05
TaPAL15	TaPAL24	0.0959	0.0071	0.0740355
TaPAL17	TaPAL23	0.2923	0.0085	0.0290797
TaPAL17	TaPAL24	0.216	0.0095	0.0439815
TaPAL18	TaPAL27	0.466	0.0107	0.0229614
TaPAL18	TaPAL21	0.4378	0.0093	0.0212426
TaPAL18	TaPAL35	0.4255	0.0093	0.0218566
TaPAL18	TaPAL36	0.4218	0.01	0.0237079
TaPAL18	TaPAL34	0.4204	0.0107	0.025452
TaPAL18	TaPAL29	0.4181	0.01	0.0239177
TaPAL18	TaPAL20	0.4061	0.0093	0.0229008
TaPAL18	TaPAL19	0.4043	0.0111	0.0274549
TaPAL18	TaPAL25	0.1165	0.0064	0.0549356
TaPAL18	TaPAL33	0.1164	0.0028	0.024055
TaPAL19	TaPAL33	0.3893	0.0089	0.0228615
TaPAL19	TaPAL25	0.3672	0.0118	0.0321351
TaPAL19	TaPAL29	0.2817	0.0093	0.0330138
TaPAL19	TaPAL36	0.2815	0.0107	0.0380107
TaPAL19	TaPAL35	0.2621	0.01	0.0381534
TaPAL19	TaPAL21	0.2466	0.0071	0.0287916
TaPAL19	TaPAL27	0.1559	0.0057	0.0365619
TaPAL19	TaPAL20	0.1369	0.0028	0.0204529
TaPAL19	TaPAL34	0.1129	0.0029	0.0256864
TaPAL20	TaPAL25	0.3951	0.01	0.02531
TaPAL20	TaPAL33	0.3873	0.0071	0.018332
TaPAL20	TaPAL36	0.2979	0.0093	0.0312185
TaPAL20	TaPAL29	0.2947	0.0079	0.0268069
TaPAL20	TaPAL21	0.2815	0.0057	0.0202487
TaPAL20	TaPAL35	0.2716	0.0086	0.0316642
TaPAL20	TaPAL27	0.1697	0.0057	0.0335887
TaPAL20	TaPAL34	0.1339	0.0029	0.021658
TaPAL21	TaPAL33	0.4104	0.0079	0.0192495
TaPAL21	TaPAL25	0.4068	0.0107	0.0263029
TaPAL21	TaPAL27	0.2945	0.0086	0.029202
TaPAL21	TaPAL34	0.2808	0.0071	0.0252849
TaPAL21	TaPAL29	0.1506	0.0064	0.0424967
TaPAL21	TaPAL36	0.1211	0.005	0.0412882
TaPAL21	TaPAL35	0.1106	0.0043	0.0388788
TaPAL23	TaPAL24	0.2954	0.0064	0.0216655
TaPAL25	TaPAL27	0.4418	0.0115	0.0260299
TaPAL25	TaPAL34	0.4131	0.0115	0.0278383
TaPAL25	TaPAL29	0.3992	0.0114	0.0285571
TaPAL25	TaPAL35	0.3988	0.0107	0.0268305
TaPAL25	TaPAL36	0.3952	0.0115	0.0290992
TaPAL25	TaPAL33	0.1297	0.0036	0.0277564
TaPAL27	TaPAL33	0.4217	0.0086	0.0203936
TaPAL27	TaPAL36	0.3078	0.0107	0.0347628
TaPAL27	TaPAL29	0.2946	0.0093	0.0315682
TaPAL27	TaPAL35	0.2715	0.01	0.0368324
TaPAL27	TaPAL34	0.1446	0.0057	0.0394191
TaPAL29	TaPAL33	0.4105	0.0086	0.0209501
TaPAL29	TaPAL34	0.2841	0.0093	0.032735
TaPAL29	TaPAL36	0.1132	0.0057	0.0503534
TaPAL29	TaPAL35	0.0978	0.005	0.0511247
TaPAL30	TaPAL13	0.3102	0.0099	0.0319149
TaPAL30	TaPAL9	0.3095	0.0092	0.0297254
TaPAL30	TaPAL32	0.309	0.0063	0.0203883
TaPAL30	TaPAL17	0.2873	0.0085	0.0295858
TaPAL30	TaPAL24	0.2237	0.0063	0.0281627
TaPAL30	TaPAL14	0.2125	0.007	0.0329412
TaPAL30	TaPAL15	0.2093	0.0092	0.043956
TaPAL30	TaPAL23	0.184	0.0042	0.0228261
TaPAL30	TaPAL31	0.1653	0.0042	0.0254083
TaPAL31	TaPAL9	0.2739	0.0078	0.0284775
TaPAL31	TaPAL13	0.2684	0.0085	0.0316692
TaPAL31	TaPAL23	0.2674	0.0042	0.0157068
TaPAL31	TaPAL14	0.244	0.0071	0.0290984
TaPAL31	TaPAL32	0.2257	0.0049	0.0217102
TaPAL31	TaPAL17	0.2048	0.0074	0.0361328
TaPAL31	TaPAL15	0.0887	0.0049	0.0552424
TaPAL31	TaPAL24	0.0839	0.0021	0.0250298
TaPAL32	TaPAL9	0.3343	0.0092	0.0275202
TaPAL32	TaPAL23	0.3339	0.0064	0.0191674
TaPAL32	TaPAL14	0.3183	0.0092	0.0289036
TaPAL32	TaPAL13	0.3055	0.0106	0.0346972
TaPAL32	TaPAL15	0.2671	0.0099	0.0370648
TaPAL32	TaPAL24	0.2491	0.0071	0.0285026
TaPAL32	TaPAL17	0.0862	0.0049	0.0568445
TaPAL33	TaPAL36	0.4181	0.0086	0.0205692
TaPAL33	TaPAL35	0.4179	0.0079	0.018904
TaPAL33	TaPAL34	0.4167	0.0086	0.0206383
TaPAL34	TaPAL36	0.3038	0.0107	0.0352205
TaPAL34	TaPAL35	0.2614	0.01	0.0382555
TaPAL35	TaPAL36	0.0605	0.0007	0.0115702
TaPAL37	TaPAL40	0.1933	0.0124	0.064149
TaPAL37	TaPAL38	0.0983	0.01	0.101729
TaPAL38	TaPAL40	0.181	0.0163	0.0900552
TaPAL42	TaPAL7	0.3472	0.014	0.0403226
TaPAL42	TaPAL44	0.3432	0.0162	0.0472028
TaPAL42	TaPAL11	0.3058	0.014	0.0457816
TaPAL42	TaPAL4	0.2688	0.01	0.0372024
TaPAL42	TaPAL5	0.2154	0.0093	0.0431755
TaPAL42	TaPAL6	0.1526	0.0108	0.0707733
TaPAL44	TaPAL6	0.321	0.0151	0.0470405
TaPAL44	TaPAL5	0.3077	0.0136	0.0441989
TaPAL44	TaPAL4	0.2923	0.0136	0.0465275
TaPAL44	TaPAL11	0.2074	0.0079	0.0380906
TaPAL44	TaPAL7	0.1588	0.0071	0.0447103
TaPAL46	TaPAL51	0.1006	0.0092	0.0914513
TaPAL46	TaPAL54	0.096	0.012	0.125
TaPAL47	TaPAL50	0.1098	0.0015	0.0136612
TaPAL51	TaPAL54	0.0767	0.0113	0.147327
TaPAL52	TaPAL48	0.0488	0.0015	0.0307377
TaPAL53	TaPAL47	0.0882	0.0008	0.00907029
TaPAL53	TaPAL50	0.0846	0.0008	0.00945626

## Sheet: S8
The cis-elements informations of TaPAL genes
ID	A-box	ARE	CAAT-box	CAT-box	CCAAT-box	GCN4_motif	O2-site	RY-element	TATA-box	TC-rich repeats	AAAC-motif	ACE	AE-box	ATCT-motif	Box 4	GA-motif	Gap-box	GATA-motif	G-box	GC-motif	GT1-motif	I-box	L-box	LTR	MBS	Sp1	TCCC-motif	TCT-motif	ABRE	CGTCA-motif	GARE-motif	P-box	TATC-box	TCA-element	TGACG-motif	TGA-element
TaPAL19	2	0	6	0	0	0	0	0	15	0	0	0	0	0	0	0	0	1	2	0	1	1	0	1	2	0	1	0	3	0	0	0	0	1	0	2
TaPAL34	2	0	6	0	0	1	1	0	13	0	0	1	1	0	1	0	0	0	2	2	0	0	0	0	2	1	0	0	2	1	0	0	0	1	1	0
TaPAL20	3	1	18	0	0	0	1	0	6	0	0	0	0	0	1	0	0	0	5	0	3	0	0	0	2	0	1	0	4	0	0	0	0	0	0	0
TaPAL28	3	0	6	0	0	0	0	0	7	1	0	0	0	0	0	0	0	0	2	2	0	0	0	0	1	0	0	1	3	2	0	0	0	0	2	0
TaPAL22	0	0	5	3	0	0	0	1	9	0	0	0	0	0	0	0	0	2	2	2	0	0	0	2	1	0	0	0	2	3	0	0	1	0	3	0
TaPAL21	3	0	5	0	1	0	1	0	26	0	0	0	2	0	2	1	0	0	1	1	0	0	0	1	2	0	0	0	1	0	0	0	0	1	0	1
TaPAL29	2	0	9	0	0	0	1	0	10	0	0	0	2	0	1	1	0	1	2	1	1	0	0	0	1	1	0	0	2	0	0	0	0	0	0	0
TaPAL36	2	1	4	0	0	0	1	0	17	0	0	0	1	0	0	0	0	0	2	2	0	0	0	2	2	1	0	1	2	1	0	0	1	1	1	0
TaPAL35	2	0	5	0	1	1	0	0	9	0	0	1	2	1	1	1	0	0	5	1	1	0	0	0	2	0	0	0	5	1	0	0	0	1	1	1
TaPAL27	3	0	10	0	0	0	0	0	6	0	0	0	0	0	0	0	0	0	3	0	0	0	0	0	0	0	0	0	2	4	0	0	0	0	4	0
TaPAL18	0	0	8	2	0	0	0	0	6	0	0	1	1	0	1	0	0	0	2	0	2	0	0	0	0	2	1	0	3	3	1	1	0	0	3	0
TaPAL33	0	0	8	2	0	0	0	0	6	0	1	0	1	0	1	0	0	0	0	1	2	0	0	0	0	2	0	0	0	3	0	1	0	0	3	0
TaPAL25	1	2	6	2	1	0	0	0	6	0	0	0	1	0	4	0	0	0	1	1	2	0	0	0	0	2	1	0	0	3	0	0	0	0	3	1
TaPAL26	0	1	14	2	1	0	0	0	2	0	1	0	1	0	0	0	0	0	3	1	1	0	0	0	2	1	1	0	6	3	0	1	0	0	3	1
TaPAL8	0	0	4	0	1	0	1	0	5	1	0	0	0	0	0	0	0	0	2	0	2	0	1	0	1	1	1	0	2	1	0	0	0	0	1	1
TaPAL12	0	0	7	0	2	0	0	1	17	1	0	0	2	0	1	0	0	0	3	0	3	0	0	0	0	0	2	0	2	1	0	0	0	0	1	0
TaPAL2	0	0	12	1	0	0	0	1	12	0	0	0	0	0	0	0	1	0	3	0	3	0	0	0	0	0	0	1	2	3	0	0	0	0	3	1
TaPAL44	1	1	9	0	0	1	1	2	10	0	1	1	0	0	0	0	0	0	3	0	1	1	0	1	0	0	0	1	3	2	0	0	0	1	2	1
TaPAL11	0	1	12	0	0	0	0	0	20	0	0	0	1	0	0	0	0	0	1	0	0	0	1	0	2	0	0	1	1	3	1	1	1	0	3	0
TaPAL7	0	2	10	0	0	0	0	0	18	0	0	0	0	1	0	0	0	0	3	0	0	1	0	0	1	0	0	1	3	0	1	0	0	0	0	1
TaPAL5	0	1	12	0	0	0	1	1	20	0	0	0	0	0	0	0	0	0	0	0	0	0	1	0	1	0	1	4	0	2	1	0	1	1	2	0
TaPAL4	1	1	13	0	1	0	1	1	10	1	0	0	0	0	1	0	0	0	0	0	0	0	1	0	0	0	0	4	0	1	0	0	1	1	1	0
TaPAL1	0	0	12	0	0	0	0	1	25	0	0	0	1	3	1	0	0	0	0	0	0	0	1	0	0	0	1	0	0	2	0	0	2	0	2	1
TaPAL6	0	0	8	1	0	0	0	0	20	0	0	0	1	1	0	0	0	0	1	0	1	0	1	0	1	1	0	0	1	1	1	0	1	0	1	0
TaPAL42	0	2	15	0	0	0	0	2	12	0	0	0	0	0	2	0	0	0	1	0	0	0	2	0	2	0	0	2	1	2	1	0	0	2	2	0
TaPAL10	0	1	13	0	0	0	1	0	25	1	0	0	1	1	4	0	0	0	0	2	0	0	0	1	2	0	0	1	0	3	2	1	0	0	3	0
TaPAL45	0	2	4	5	1	1	0	0	5	0	0	1	0	0	0	0	0	0	1	0	0	0	0	0	1	0	0	1	2	4	0	0	0	1	4	1
TaPAL3	1	0	10	0	1	0	1	0	25	0	0	1	1	0	0	0	0	0	0	0	0	0	0	0	0	1	0	1	0	1	0	0	0	0	1	0
TaPAL13	0	0	14	0	0	0	0	0	31	0	1	1	2	0	0	1	0	1	0	0	0	2	0	0	0	0	0	1	0	0	0	1	0	2	0	1
TaPAL9	0	0	13	0	0	0	0	0	26	0	1	1	1	0	0	1	0	0	0	0	0	2	0	1	0	1	0	1	0	1	0	2	0	2	1	1
TaPAL23	3	3	17	1	0	0	0	0	24	0	0	0	0	0	0	0	0	1	0	0	1	0	0	0	1	3	0	1	0	3	0	0	1	0	3	0
TaPAL24	1	4	11	0	0	0	0	0	23	1	0	0	0	0	2	1	0	0	5	0	1	1	0	0	1	0	0	0	6	0	0	0	1	1	0	0
TaPAL31	0	3	10	1	0	0	0	0	28	1	0	0	0	0	4	0	0	0	4	0	1	1	0	1	1	0	0	1	5	0	0	0	2	0	0	0
TaPAL15	1	1	12	0	0	0	0	0	24	1	0	0	0	0	0	0	0	0	3	0	3	0	0	2	2	0	0	0	5	1	0	0	1	0	1	0
TaPAL32	0	1	6	0	0	0	1	0	19	0	0	0	0	0	1	0	0	2	3	0	0	1	0	0	0	0	0	0	2	2	0	1	0	0	2	0
TaPAL17	0	1	8	0	0	0	1	1	14	0	0	0	0	0	1	0	0	1	1	0	0	1	0	0	0	0	0	0	1	2	0	1	0	0	2	0
TaPAL30	1	1	3	0	0	0	1	0	1	0	0	0	0	0	0	0	0	0	1	1	0	0	0	1	1	1	0	0	1	2	0	0	1	0	2	1
TaPAL16	0	1	6	0	0	0	1	0	11	1	0	0	0	0	1	0	0	1	2	0	0	2	0	0	0	0	0	0	3	0	0	1	0	0	0	1
TaPAL14	3	0	4	0	1	0	2	0	3	0	0	1	0	0	2	0	0	1	1	0	0	1	0	0	0	1	0	0	1	1	0	0	1	0	1	0
TaPAL50	0	0	6	1	2	0	0	0	8	0	0	0	2	0	0	0	0	0	5	0	1	0	0	1	1	1	0	0	4	1	0	0	0	0	1	1
TaPAL53	0	0	8	1	3	0	1	0	5	0	0	0	1	0	2	0	0	0	6	1	0	0	0	3	1	1	0	0	7	4	0	0	0	0	4	1
TaPAL47	4	0	7	0	0	0	0	0	3	0	0	0	0	0	1	0	0	0	6	1	1	0	0	1	2	2	0	0	4	0	1	1	0	0	0	1
TaPAL46	2	1	8	0	1	0	0	0	5	0	0	0	0	0	1	0	0	0	1	1	0	0	0	0	0	0	0	0	0	1	0	0	0	1	1	0
TaPAL54	0	3	9	0	0	1	2	0	16	0	0	0	1	0	0	0	0	2	2	0	1	3	0	0	0	0	0	0	1	0	0	0	0	0	0	2
TaPAL51	1	2	8	0	0	1	0	0	28	0	0	0	1	0	0	0	0	1	1	0	0	2	0	0	0	0	0	0	0	0	0	0	0	0	0	0
TaPAL43	2	0	1	1	0	0	1	0	0	0	0	0	0	0	0	0	0	0	4	4	0	0	0	0	2	7	0	0	2	2	1	0	0	0	2	0
TaPAL48	2	1	5	3	0	0	1	1	16	0	0	0	1	0	0	0	0	1	0	0	1	0	0	1	1	0	1	0	0	0	0	0	0	1	0	0
TaPAL52	0	2	11	2	1	0	0	0	9	1	0	0	0	0	1	0	3	1	2	0	0	0	0	2	0	4	1	0	2	1	0	0	0	0	1	1
TaPAL49	2	2	11	1	0	0	0	0	16	0	0	0	0	0	0	0	0	1	3	0	0	0	0	0	1	1	0	0	5	3	0	3	0	0	3	1
TaPAL41	3	0	6	1	1	1	0	0	15	1	0	0	0	0	0	0	0	0	0	0	2	0	0	1	0	0	1	1	0	1	0	0	0	2	1	1
TaPAL39	3	1	4	1	2	0	2	0	19	0	0	4	1	0	0	0	0	2	6	2	0	0	0	0	2	9	0	0	10	1	1	0	0	0	1	0
TaPAL40	2	1	3	1	0	0	2	0	6	0	0	2	0	0	0	0	1	1	6	0	0	0	0	1	2	1	1	0	7	4	0	0	0	0	4	0
TaPAL38	0	5	8	1	0	0	2	1	9	1	1	1	0	0	1	0	0	0	2	0	0	0	0	0	0	0	0	0	3	4	0	0	0	0	4	0
TaPAL37	0	3	16	0	0	0	1	1	11	0	0	0	0	0	0	0	0	0	4	0	0	0	0	0	0	0	0	0	5	3	0	0	0	0	3	0
Gene_id	Growth and development	Biotic and abiotic stress	Phytohormone response
TaPAL19	23	9	6
TaPAL34	23	10	5
TaPAL20	29	12	4
TaPAL28	17	6	7
TaPAL22	18	9	9
TaPAL21	36	10	3
TaPAL29	22	11	2
TaPAL36	25	11	6
TaPAL35	18	15	9
TaPAL27	19	3	10
TaPAL18	16	10	11
TaPAL33	16	8	7
TaPAL25	18	12	7
TaPAL26	20	11	14
TaPAL8	12	8	5
TaPAL12	28	11	4
TaPAL2	26	8	9
TaPAL44	25	9	9
TaPAL11	33	6	10
TaPAL7	30	7	5
TaPAL5	35	7	7
TaPAL4	29	6	4
TaPAL1	38	7	7
TaPAL6	29	7	5
TaPAL42	31	9	8
TaPAL10	41	12	9
TaPAL45	18	4	12
TaPAL3	38	4	2
TaPAL13	45	9	4
TaPAL9	39	9	7
TaPAL23	48	7	7
TaPAL24	40	11	8
TaPAL31	43	13	7
TaPAL15	39	10	8
TaPAL32	27	7	7
TaPAL17	25	4	6
TaPAL30	7	5	7
TaPAL16	20	6	5
TaPAL14	13	7	4
TaPAL50	17	11	7
TaPAL53	18	15	16
TaPAL47	14	14	7
TaPAL46	17	3	3
TaPAL54	31	9	3
TaPAL51	40	5	0
TaPAL43	5	17	7
TaPAL48	29	6	1
TaPAL52	26	14	5
TaPAL49	32	6	15
TaPAL41	28	5	5
TaPAL39	32	26	13
TaPAL40	15	15	15
TaPAL38	27	5	11
TaPAL37	32	4	11
SUM	1422	485	385
